# Supplementary material for: Infiltration of hidden antimicrobial resistance among healthy people in a Japanese community
Source: JAC Antimicrob Resist. 2022 Mar 25;4(2):dlac031. doi: 10.1093/jacamr/dlac031 (PMC8952253; doi:10.1093/jacamr/dlac031)
Supplement: dlac031_Supplementary_Data [file dlac031_supplementary_data.xlsx]

## Sheet: Table S1.
Table S1. Primers used in this study
Target	Sequence	Reference
Detection of bla gene
blaCTX-M-1 group	GCGTGATACCACTTCACCTC	4
	TGAAGTAAGTGACCAGAATC
blaCTX-M-2 group	TGATACCACCACGCCGCTC
	TATTGCATCAGAAACCGTGGG
blaCTX-M-8 and 25/26 group	CAATCTGACGTTGGGCAATG
	ATAACCGTCGGTGACAATT
blaCTX-M-9 group	ATCAAGCCTGCCGATCTGGTTA
	GTAAGCTGACGCAACGTCTGC
blaTEM	ATGAGTATTCAACATTTTCG
	TTACCAATGCTTAATCAGTG
blaSHV	ATGCGTTATATTCGCCTGTG
	TTAGCGTTGCCAGTGCTCGA
blaMOX	GCTGCTCAAGGAGCACAGGAT
	CACATTGACATAGGTGTGGTGC
blaCIT	TGGCCAGAACTGACAGGCAAA
	TTTCTCCTGAACGTGGCTGGC
blaDHA	AACTTTCACAGGTGTGCTGGGT
	CCGTACGCATACTGGCTTTGC
blaACC	AACAGCCTCAGCAGCCGGTTA
	TTCGCCGCAATCATCCCTAGC
blaEBC	TCGGTAAAGCCGATGTTGCGG
	CTTCCACTGCGGCTGCCAGTT
blaFOX	AACATGGGGTATCAGGGAGATG
	CAAAGCGCGTAACCGGATTGG
blaCMY-2	GACAGCCTCTTTCTCCACA
	TGGACACGAAGGCTACGTA
Seuence of bla gene
blaCTX-M-1 group	GGTTAAAAAATCACTGCGTC	4
	TTGGTGACGATTTTAGCCGC
blaCTX-M-2 group	ATGATGACTCAGAGCATTCG
	TGGGTTACGATTTTCGCCGC
blaCTX-M-9 group	ATGGTGACAAAGAGAGTGCA
	CCCTTCGGCGATGATTCTC
Identification of ST131
ST131 specific region	AGCAACGATATTTGCCCATT	8
	GGCGATAACAGTACGCCATT
Determination of the copy number by qPCR
blaCTX-M	ATTCCRGGCGAYCCGCGTGATACC	3
	ACCGCGATATCGTTGGTGGTGCCAT
blaTEM	GCKGCCAACTTACTTCTGACAACG
	CTTTATCCGCCTCCATCCAGTCTA
blaSHV	CGCTTTCCCATGATGAGCACCTTT
	TCCTGCTGGCGATAGTGGATCTTT
blaIMP	GGAATAGAGTGGCTTAAYTCTC	15
	GGTTTAAYAAAACAACCACC
16S rRNA	CCTACGGGAGGCAGCAG	14
	ATTACCGCGGCTGCTGG
uidA	CAACGAACTGAACTGGCAGA	3
	CATTACGCTGCGATGGAT

## Sheet: Table S2.
Table S2. Antimicrobial-resistant phenotypes and detected bla genes of Escherichia coli strains from healthty people in this study
			Minimum inhibitory concentration (mg/L)a
sample ID	Using agar for isolation	Isolation No	Ampicillin	Cefazolin	Cefotaxime	Nalidixic acid	Ciprofloxacin	Meropenem	bla gene
F1	DHL without antimicrobials	D1	≦4	≦2	≦0.125	4	≦0.125	≦0.03
F3	DHL without antimicrobials	D3	≦4	≦2	≦0.125	≦2	≦0.125	≦0.03
F5	DHL without antimicrobials	D5	>64	64	≦0.125	>128	1	≦0.03	blaTEM
F6	DHL without antimicrobials	D6	>64	>128	>64	>128	>16	≦0.03	blaCTX-M-27
F7	DHL without antimicrobials	D7	≦4	≦2	≦0.125	4	≦0.125	≦0.03
F9	DHL without antimicrobials	D9	≦4	≦2	≦0.125	32	≦0.125	≦0.03
F12	DHL without antimicrobials	D12	>64	>128	>64	>128	16	≦0.03	blaCTX-M-14
F13	DHL without antimicrobials	D13	≦4	≦2	≦0.125	128	0.25	≦0.03
F14	DHL without antimicrobials	D14	≦4	≦2	≦0.125	8	≦0.125	≦0.03
F15	DHL without antimicrobials	D15	≦4	≦2	≦0.125	8	≦0.125	≦0.03
F16	DHL without antimicrobials	D16	≦4	≦2	≦0.125	4	≦0.125	≦0.03
F17	DHL without antimicrobials	D17	≦4	≦2	≦0.125	4	≦0.125	≦0.03
F18	DHL without antimicrobials	D18	≦4	≦2	≦0.125	≦2	≦0.125	≦0.03
F19	DHL without antimicrobials	D19	>64	32	≦0.125	16	≦0.125	≦0.03	blaTEM
F20	DHL without antimicrobials	D20	>64	32	≦0.125	>128	>16	≦0.03	blaTEM
F21	DHL without antimicrobials	D21	≦4	≦2	≦0.125	≦2	≦0.125	≦0.03
F22	DHL without antimicrobials	D22	≦4	≦2	≦0.125	8	≦0.125	≦0.03
F23	DHL without antimicrobials	D23	8	≦2	≦0.125	16	≦0.125	≦0.03
F24	DHL without antimicrobials	D24	≦4	≦2	≦0.125	>128	0.25	≦0.03
F25	DHL without antimicrobials	D25	≦4	≦2	≦0.125	64	≦0.125	≦0.03
F26	DHL without antimicrobials	D26	≦4	≦2	≦0.125	≦2	≦0.125	≦0.03
F28	DHL without antimicrobials	D28	≦4	≦2	≦0.125	8	≦0.125	≦0.03
F29	DHL without antimicrobials	D29	≦4	≦2	≦0.125	4	≦0.125	≦0.03
F30	DHL without antimicrobials	D30	>64	32	≦0.125	4	≦0.125	≦0.03	blaTEM
F31	DHL without antimicrobials	D31	≦4	≦2	≦0.125	8	≦0.125	≦0.03
F32	DHL without antimicrobials	D32	>64	≦2	≦0.125	≦2	≦0.125	≦0.03
F33	DHL without antimicrobials	D33	>64	32	≦0.125	>128	>16	≦0.03	blaTEM
F35	DHL without antimicrobials	D35	≦4	≦2	≦0.125	16	≦0.125	≦0.03
F36	DHL without antimicrobials	D36	≦4	≦2	≦0.125	>128	0.25	≦0.03
F37	DHL without antimicrobials	D37	≦4	≦2	≦0.125	8	≦0.125	≦0.03
F38	DHL without antimicrobials	D38	≦4	≦2	≦0.125	>128	0.25	≦0.03
F39	DHL without antimicrobials	D39	≦4	≦2	≦0.125	≦2	≦0.125	≦0.03
F41	DHL without antimicrobials	D41	≦4	≦2	≦0.125	>128	8	≦0.03
F42	DHL without antimicrobials	D42	8	≦2	≦0.125	8	≦0.125	≦0.03
F43	DHL without antimicrobials	D43	>64	32	≦0.125	32	0.25	≦0.03	blaTEM
F44	DHL without antimicrobials	D44	>64	>128	>64	>128	>16	≦0.03	blaCTX-M-15
F45	DHL without antimicrobials	D45	>64	≦2	≦0.125	4	≦0.125	≦0.03
F46	DHL without antimicrobials	D46	>64	32	≦0.125	8	≦0.125	≦0.03	blaTEM
F47	DHL without antimicrobials	D47	≦4	≦2	≦0.125	64	0.25	≦0.03
F48	DHL without antimicrobials	D48	≦4	≦2	≦0.125	≦2	≦0.125	≦0.03
F49	DHL without antimicrobials	D49	≦4	≦2	≦0.125	≦2	≦0.125	≦0.03
F50	DHL without antimicrobials	D50	≦4	≦2	≦0.125	4	≦0.125	≦0.03
F51	DHL without antimicrobials	D51	8	≦2	≦0.125	4	≦0.125	≦0.03
F52	DHL without antimicrobials	D52	>64	32	≦0.125	>128	>16	≦0.03	blaTEM
F56	DHL without antimicrobials	D56	>64	32	≦0.125	>128	>16	≦0.03	blaTEM
F57	DHL without antimicrobials	D57	≦4	≦2	≦0.125	≦2	≦0.125	≦0.03
F58	DHL without antimicrobials	D58	≦4	≦2	≦0.125	8	≦0.125	≦0.03
F59	DHL without antimicrobials	D59	≦4	≦2	≦0.125	≦2	≦0.125	≦0.03
F61	DHL without antimicrobials	D61	>64	32	≦0.125	>128	0.5	≦0.03	blaTEM
F62	DHL without antimicrobials	D62	≦4	≦2	≦0.125	4	≦0.125	≦0.03
F64	DHL without antimicrobials	D64	≦4	≦2	≦0.125	8	≦0.125	≦0.03
F65	DHL without antimicrobials	D65	≦4	≦2	≦0.125	4	≦0.125	≦0.03
F66	DHL without antimicrobials	D66	≦4	≦2	≦0.125	4	≦0.125	≦0.03
F67	DHL without antimicrobials	D67	8	≦2	≦0.125	8	≦0.125	≦0.03
F68	DHL without antimicrobials	D68	≦4	≦2	≦0.125	8	≦0.125	≦0.03
F69	DHL without antimicrobials	D69	≦4	≦2	≦0.125	4	≦0.125	≦0.03
F71	DHL without antimicrobials	D71	>64	32	≦0.125	>128	>16	0.06	blaTEM
F72	DHL without antimicrobials	D72	8	≦2	≦0.125	32	≦0.125	≦0.03
F73	DHL without antimicrobials	D73	≦4	≦2	≦0.125	≦2	≦0.125	≦0.03
F74	DHL without antimicrobials	D74	>64	32	≦0.125	8	≦0.125	≦0.03	blaTEM
F76	DHL without antimicrobials	D76	≦4	≦2	≦0.125	≦2	≦0.125	≦0.03
F79	DHL without antimicrobials	D79	≦4	≦2	≦0.125	8	≦0.125	≦0.03
F80	DHL without antimicrobials	D80	≦4	≦2	≦0.125	≦2	≦0.125	≦0.03
F81	DHL without antimicrobials	D81	≦4	≦2	≦0.125	≦2	≦0.125	≦0.03
F82	DHL without antimicrobials	D82	≦4	≦2	≦0.125	≦2	≦0.125	≦0.03
F83	DHL without antimicrobials	D83	>64	32	≦0.125	>128	0.25	≦0.03	blaTEM
F84	DHL without antimicrobials	D84	>64	32	≦0.125	>128	>16	≦0.03	blaTEM
F85	DHL without antimicrobials	D85	≦4	≦2	≦0.125	>128	0.5	≦0.03
F86	DHL without antimicrobials	D86	>64	>128	16	>128	>16	≦0.03	blaTEM, blaCMY-2
F87	DHL without antimicrobials	D87	≦4	≦2	≦0.125	≦2	≦0.125	≦0.03
F89	DHL without antimicrobials	D89	>64	>128	≦0.125	≦2	≦0.125	≦0.03	blaTEM
F90	DHL without antimicrobials	D90	>64	>128	≦0.125	>128	0.25	≦0.03	blaTEM
F91	DHL without antimicrobials	D91	≦4	≦2	≦0.125	≦2	≦0.125	≦0.03
F93	DHL without antimicrobials	D93	≦4	≦2	≦0.125	>128	>16	≦0.03
F94	DHL without antimicrobials	D94	≦4	≦2	≦0.125	≦2	≦0.125	≦0.03
F95	DHL without antimicrobials	D95	≦4	≦2	≦0.125	8	≦0.125	≦0.03
F96	DHL without antimicrobials	D96	≦4	≦2	≦0.125	4	≦0.125	≦0.03
F97	DHL without antimicrobials	D97	>64	32	≦0.125	>128	>16	≦0.03	blaTEM
F98	DHL without antimicrobials	D98	≦4	≦2	≦0.125	≦2	≦0.125	≦0.03
F100	DHL without antimicrobials	D100	≦4	≦2	≦0.125	128	0.25	≦0.03
F101	DHL without antimicrobials	D101	>64	32	≦0.125	>128	0.25	≦0.03	blaTEM
F102	DHL without antimicrobials	D102	≦4	≦2	≦0.125	4	≦0.125	≦0.03
F105	DHL without antimicrobials	D105	≦4	≦2	≦0.125	≦2	≦0.125	≦0.03
F106	DHL without antimicrobials	D106	>64	32	≦0.125	>128	0.25	≦0.03	blaTEM
F107	DHL without antimicrobials	D107	>64	64	0.5	16	≦0.125	0.06	blaTEM
F108	DHL without antimicrobials	D108	≦4	≦2	≦0.125	≦2	≦0.125	≦0.03
F109	DHL without antimicrobials	D109	≦4	≦2	≦0.125	>128	0.25	≦0.03
F110	DHL without antimicrobials	D110	≦4	≦2	≦0.125	≦2	≦0.125	≦0.03
F111	DHL without antimicrobials	D111	≦4	≦2	≦0.125	8	≦0.125	≦0.03
F112	DHL without antimicrobials	D112	8	≦2	≦0.125	8	≦0.125	≦0.03
F113	DHL without antimicrobials	D113	8	≦2	≦0.125	≦2	≦0.125	≦0.03
F114	DHL without antimicrobials	D114	>64	>128	>64	128	0.25	0.06	blaCTX-M-27
F115	DHL without antimicrobials	D115	≦4	≦2	≦0.125	≦2	≦0.125	≦0.03
F116	DHL without antimicrobials	D116	>64	32	≦0.125	>128	>16	0.06	blaTEM
F117	DHL without antimicrobials	D117	≦4	≦2	≦0.125	≦2	≦0.125	≦0.03
F118	DHL without antimicrobials	D118	>64	128	≦0.125	8	≦0.125	≦0.03	blaTEM
F119	DHL without antimicrobials	D119	>64	32	≦0.125	8	≦0.125	≦0.03	blaTEM
F120	DHL without antimicrobials	D120	≦4	≦2	≦0.125	8	≦0.125	≦0.03
F121	DHL without antimicrobials	D121	>64	32	≦0.125	8	≦0.125	≦0.03	blaTEM
F122	DHL without antimicrobials	D122	≦4	≦2	≦0.125	>128	0.25	≦0.03
F123	DHL without antimicrobials	D123	>64	>128	≦0.125	>128	0.25	≦0.03	blaTEM
F124	DHL without antimicrobials	D124	>64	32	≦0.125	≦2	≦0.125	≦0.03	blaTEM
F126	DHL without antimicrobials	D126	≦4	≦2	≦0.125	≦2	≦0.125	≦0.03
F127	DHL without antimicrobials	D127	≦4	≦2	≦0.125	≦2	≦0.125	≦0.03
F129	DHL without antimicrobials	D129	>64	64	0.25	>128	>16	≦0.03	blaTEM
F130	DHL without antimicrobials	D130	>64	>128	>64	>128	0.25	≦0.03	blaTEM, blaCTX-M-14
F131	DHL without antimicrobials	D131	≦4	≦2	≦0.125	≦2	≦0.125	≦0.03
F132	DHL without antimicrobials	D132	≦4	≦2	≦0.125	>128	>16	≦0.03
F133	DHL without antimicrobials	D133	>64	32	≦0.125	8	≦0.125	≦0.03	blaTEM
F134	DHL without antimicrobials	D134	≦4	≦2	≦0.125	8	≦0.125	≦0.03
F135	DHL without antimicrobials	D135	>64	≦2	≦0.125	≦2	≦0.125	≦0.03
F136	DHL without antimicrobials	D136	≦4	≦2	≦0.125	64	≦0.125	≦0.03
F137	DHL without antimicrobials	D137	≦4	≦2	≦0.125	≦2	≦0.125	≦0.03
F138	DHL without antimicrobials	D138	>64	32	≦0.125	>128	0.25	≦0.03	blaTEM
F139	DHL without antimicrobials	D139	>64	>128	>64	>128	>16	≦0.03	blaTEM, blaCTX-M-15
F140	DHL without antimicrobials	D140	8	≦2	≦0.125	≦2	≦0.125	≦0.03
F141	DHL without antimicrobials	D141	>64	>128	>64	>128	>16	≦0.03	blaCTX-M-27
F142	DHL without antimicrobials	D142	≦4	≦2	≦0.125	≦2	≦0.125	≦0.03
F143	DHL without antimicrobials	D143	≦4	≦2	≦0.125	8	≦0.125	≦0.03
F144	DHL without antimicrobials	D144	≦4	≦2	≦0.125	≦2	≦0.125	≦0.03
F145	DHL without antimicrobials	D145	>64	4	≦0.125	4	≦0.125	≦0.03
F147	DHL without antimicrobials	D147	≦4	≦2	≦0.125	8	≦0.125	≦0.03
F148	DHL without antimicrobials	D148	≦4	≦2	≦0.125	>128	0.25	≦0.03
F149	DHL without antimicrobials	D149	≦4	≦2	≦0.125	>128	≦0.125	≦0.03
F150	DHL without antimicrobials	D150	≦4	≦2	≦0.125	8	≦0.125	≦0.03
F151	DHL without antimicrobials	D151	≦4	≦2	≦0.125	8	≦0.125	≦0.03
F152	DHL without antimicrobials	D152	≦4	≦2	≦0.125	≦2	≦0.125	≦0.03
F153	DHL without antimicrobials	D153	≦4	≦2	≦0.125	8	≦0.125	≦0.03
F154	DHL without antimicrobials	D154	≦4	≦2	≦0.125	≦2	≦0.125	≦0.03
F155	DHL without antimicrobials	D155	≦4	≦2	≦0.125	≦2	≦0.125	≦0.03
F157	DHL without antimicrobials	D157	≦4	≦2	≦0.125	8	≦0.125	≦0.03
F159	DHL without antimicrobials	D159	≦4	≦2	≦0.125	8	≦0.125	≦0.03
F160	DHL without antimicrobials	D160	≦4	≦2	≦0.125	≦2	≦0.125	≦0.03
F162	DHL without antimicrobials	D162	≦4	≦2	≦0.125	≦2	≦0.125	≦0.03
F163	DHL without antimicrobials	D163	≦4	≦2	≦0.125	8	≦0.125	≦0.03
F164	DHL without antimicrobials	D164	>64	>128	>64	>128	>16	≦0.03	blaCTX-M-14
F165	DHL without antimicrobials	D165	≦4	≦2	≦0.125	8	≦0.125	≦0.03
F167	DHL without antimicrobials	D167	>64	32	≦0.125	4	≦0.125	≦0.03	blaTEM
F168	DHL without antimicrobials	D168	>64	64	≦0.125	4	≦0.125	≦0.03	blaTEM
F169	DHL without antimicrobials	D169	>64	32	≦0.125	4	≦0.125	≦0.03	blaTEM
F170	DHL without antimicrobials	D170	>64	32	≦0.125	≦2	≦0.125	≦0.03	blaTEM
F171	DHL without antimicrobials	D171	>64	32	≦0.125	8	≦0.125	≦0.03	blaTEM
F172	DHL without antimicrobials	D172	≦4	≦2	≦0.125	≦2	≦0.125	≦0.03
F173	DHL without antimicrobials	D173	≦4	≦2	≦0.125	≦2	≦0.125	≦0.03
F174	DHL without antimicrobials	D174	≦4	≦2	≦0.125	≦2	≦0.125	≦0.03
F175	DHL without antimicrobials	D175	>64	4	≦0.125	8	≦0.125	≦0.03
F177	DHL without antimicrobials	D177	8	≦2	≦0.125	≦2	≦0.125	≦0.03
F179	DHL without antimicrobials	D179	8	≦2	≦0.125	8	≦0.125	≦0.03
F180	DHL without antimicrobials	D180	≦4	≦2	≦0.125	8	≦0.125	≦0.03
F181	DHL without antimicrobials	D181	≦4	≦2	≦0.125	≦2	≦0.125	≦0.03
F182	DHL without antimicrobials	D182	≦4	≦2	≦0.125	8	≦0.125	≦0.03
F183	DHL without antimicrobials	D183	≦4	≦2	≦0.125	≦2	≦0.125	≦0.03
F184	DHL without antimicrobials	D184	>64	>128	>64	>128	16	≦0.03	blaCTX-M-55
F185	DHL without antimicrobials	D185	>64	>128	>64	>128	>16	≦0.03	blaCTX-M-14
F186	DHL without antimicrobials	D186	>64	>128	>64	>128	>16	≦0.03	blaCTX-M-14
F187	DHL without antimicrobials	D187	>64	32	≦0.125	>128	0.25	≦0.03	blaTEM
F188	DHL without antimicrobials	D188	≦4	≦2	≦0.125	8	≦0.125	≦0.03
F189	DHL without antimicrobials	D189	≦4	≦2	≦0.125	≦2	≦0.125	≦0.03
F190	DHL without antimicrobials	D190	≦4	≦2	≦0.125	8	≦0.125	≦0.03
F191	DHL without antimicrobials	D191	≦4	≦2	≦0.125	8	≦0.125	≦0.03
F192	DHL without antimicrobials	D192	≦4	≦2	≦0.125	≦2	≦0.125	≦0.03
F193	DHL without antimicrobials	D193	>64	≦2	≦0.125	≦2	≦0.125	≦0.03
F194	DHL without antimicrobials	D194	>64	32	≦0.125	≦2	≦0.125	≦0.03	blaTEM
F195	DHL without antimicrobials	D195	≦4	≦2	≦0.125	≦2	≦0.125	≦0.03
F197	DHL without antimicrobials	D197	≦4	≦2	≦0.125	>128	0.25	≦0.03
F198	DHL without antimicrobials	D198	≦4	≦2	≦0.125	>128	≦0.125	≦0.03
F199	DHL without antimicrobials	D199	≦4	≦2	≦0.125	≦2	≦0.125	≦0.03
F200	DHL without antimicrobials	D200	≦4	≦2	≦0.125	≦2	≦0.125	≦0.03
F201	DHL without antimicrobials	D201	≦4	≦2	≦0.125	≦2	≦0.125	≦0.03
F202	DHL without antimicrobials	D202	≦4	≦2	≦0.125	≦2	≦0.125	≦0.03
F203	DHL without antimicrobials	D203	64	≦2	≦0.125	8	≦0.125	≦0.03
F204	DHL without antimicrobials	D204	>64	32	≦0.125	8	≦0.125	≦0.03	blaTEM
F206	DHL without antimicrobials	D206	≦4	≦2	≦0.125	8	≦0.125	≦0.03
F207	DHL without antimicrobials	D207	≦4	≦2	≦0.125	≦2	≦0.125	≦0.03
F208	DHL without antimicrobials	D208	>64	32	≦0.125	>128	≦0.125	≦0.03	blaTEM
F210	DHL without antimicrobials	D210	>64	32	≦0.125	4	≦0.125	≦0.03	blaTEM
F211	DHL without antimicrobials	D211	≦4	≦2	≦0.125	8	≦0.125	≦0.03
F212	DHL without antimicrobials	D212	>64	>128	>64	>128	>16	≦0.03	blaCTX-M-27
F213	DHL without antimicrobials	D213	≦4	≦2	≦0.125	4	≦0.125	≦0.03
F214	DHL without antimicrobials	D214	>64	64	≦0.125	8	≦0.125	≦0.03	blaTEM
F215	DHL without antimicrobials	D215	≦4	≦2	≦0.125	>128	≦0.125	≦0.03
F216	DHL without antimicrobials	D216	≦4	≦2	≦0.125	≦2	≦0.125	≦0.03
F217	DHL without antimicrobials	D217	>64	>128	>64	>128	>16	≦0.03	blaCTX-M-27
F218	DHL without antimicrobials	D218	>64	>128	0.5	≦2	≦0.125	≦0.03	blaTEM
F219	DHL without antimicrobials	D219	≦4	≦2	≦0.125	4	≦0.125	≦0.03
F220	DHL without antimicrobials	D220	≦4	≦2	≦0.125	8	≦0.125	≦0.03
F221	DHL without antimicrobials	D221	≦4	≦2	≦0.125	≦2	≦0.125	≦0.03
F222	DHL without antimicrobials	D222	>64	32	≦0.125	>128	>16	≦0.03	blaTEM
F223	DHL without antimicrobials	D223	≦4	≦2	≦0.125	64	≦0.125	≦0.03
F224	DHL without antimicrobials	D224	≦4	≦2	≦0.125	4	≦0.125	≦0.03
F226	DHL without antimicrobials	D226	≦4	≦2	≦0.125	8	≦0.125	≦0.03
F227	DHL without antimicrobials	D227	≦4	≦2	≦0.125	≦2	≦0.125	≦0.03
F228	DHL without antimicrobials	D228	≦4	≦2	≦0.125	8	≦0.125	≦0.03
F229	DHL without antimicrobials	D229	≦4	≦2	≦0.125	≦2	≦0.125	≦0.03
F230	DHL without antimicrobials	D230	>64	4	≦0.125	8	≦0.125	≦0.03
F231	DHL without antimicrobials	D231	>64	32	≦0.125	≦2	≦0.125	≦0.03	blaTEM
F232	DHL without antimicrobials	D232	>64	32	≦0.125	8	≦0.125	≦0.03	blaTEM
F233	DHL without antimicrobials	D233	≦4	≦2	≦0.125	≦2	≦0.125	≦0.03
F234	DHL without antimicrobials	D234	≦4	≦2	≦0.125	≦2	≦0.125	≦0.03
F235	DHL without antimicrobials	D235	≦4	≦2	≦0.125	≦2	≦0.125	≦0.03
F237	DHL without antimicrobials	D237	≦4	≦2	≦0.125	≦2	≦0.125	≦0.03
F238	DHL without antimicrobials	D238	≦4	≦2	≦0.125	≦2	≦0.125	≦0.03
F239	DHL without antimicrobials	D239	≦4	≦2	≦0.125	≦2	≦0.125	≦0.03
F240	DHL without antimicrobials	D240	≦4	≦2	≦0.125	≦2	≦0.125	≦0.03
F241	DHL without antimicrobials	D241	≦4	≦2	≦0.125	4	≦0.125	≦0.03
F242	DHL without antimicrobials	D242	>64	32	≦0.125	>128	0.25	≦0.03	blaTEM
F243	DHL without antimicrobials	D243	≦4	≦2	≦0.125	≦2	≦0.125	≦0.03
F244	DHL without antimicrobials	D244	≦4	≦2	≦0.125	4	≦0.125	≦0.03
F245	DHL without antimicrobials	D245	≦4	≦2	≦0.125	4	≦0.125	≦0.03
F246	DHL without antimicrobials	D246	≦4	≦2	≦0.125	≦2	≦0.125	≦0.03
F247	DHL without antimicrobials	D247	>64	>128	>64	≦2	≦0.125	≦0.03	blaTEM, blaCTX-M-14
F248	DHL without antimicrobials	D248	>64	32	≦0.125	>128	>16	≦0.03	blaTEM
F249	DHL without antimicrobials	D249	≦4	≦2	≦0.125	≦2	≦0.125	≦0.03
F78	DHL without antimicrobials	mD78	>64	32	≦0.125	≦2	≦0.125	≦0.03	blaTEM
F99	DHL without antimicrobials	mD99	≦4	≦2	≦0.125	4	≦0.125	≦0.03
F158	DHL without antimicrobials	mD158	>64	32	≦0.125	>128	0.5	≦0.03	blaTEM
F196	DHL without antimicrobials	mD196	≦4	≦2	≦0.125	≦2	≦0.125	≦0.03
F6	DHL without cefotaxime	C6	>64	>128	>64	>128	>16	≦0.03	blaCTX-M-27
F9	DHL without cefotaxime	C9	>64	>128	>64	>128	>16	≦0.03	blaCTX-M-27
F12	DHL without cefotaxime	C12	>64	>128	>64	>128	>16	≦0.03	blaCTX-M-14
F23	DHL without cefotaxime	C23	>64	>128	8	8	≦0.125	≦0.03	blaTEM, blaCMY-2
F44	DHL without cefotaxime	C44	>64	>128	>64	>128	>16	0.06	blaCTX-M-15
F74	DHL without cefotaxime	C74	>64	>128	>64	≦2	≦0.125	≦0.03	blaCTX-M-55
F86	DHL without cefotaxime	C86	>64	>128	8	>128	>16	≦0.03	blaTEM, blaCMY-2
F105	DHL without cefotaxime	C105	>64	>128	>64	>128	>16	≦0.03	blaCTX-M-15
F107	DHL without cefotaxime	C107	>64	>128	>64	≦2	≦0.125	≦0.03	blaTEM, blaCTX-M-14
F114	DHL without cefotaxime	C114	>64	>128	>64	>128	≦0.125	0.06	blaCTX-M-27
F115	DHL without cefotaxime	C115	>64	>128	8	>128	>16	≦0.03	blaCMY-2
F130	DHL without cefotaxime	C130	>64	>128	>64	>128	0.25	≦0.03	blaTEM, blaCTX-M-14
F139	DHL without cefotaxime	C139	>64	>128	>64	>128	>16	≦0.03	blaTEM, blaCTX-M-15
F141	DHL without cefotaxime	C141	>64	>128	>64	>128	>16	≦0.03	blaCTX-M-27
F164	DHL without cefotaxime	C164	>64	>128	>64	>128	>16	≦0.03	blaCTX-M-14
F184	DHL without cefotaxime	C184	>64	>128	>64	>128	16	≦0.03	blaCTX-M-55
F185	DHL without cefotaxime	C185	>64	>128	>64	>128	>16	≦0.03	blaCTX-M-14
F186	DHL without cefotaxime	C186	>64	>128	>64	8	≦0.125	≦0.03	blaCTX-M-14
F192	DHL without cefotaxime	C192	>64	>128	>64	>128	>16	≦0.03	blaCTX-M-27
F212	DHL without cefotaxime	C212	>64	>128	>64	>128	>16	≦0.03	blaCTX-M-27
F217	DHL without cefotaxime	C217	>64	>128	>64	>128	>16	≦0.03	blaCTX-M-27
F219	DHL without cefotaxime	C219	>64	>128	>64	8	0.25	≦0.03	blaCTX-M-15
F220	DHL without cefotaxime	C220	>64	>128	>64	>128	16	≦0.03	blaTEM, blaCTX-M-14
F227	DHL without cefotaxime	C227	>64	>128	>64	>128	>16	≦0.03	blaCTX-M-14, blaDHA
F240	DHL without cefotaxime	C240	>64	>128	>64	>128	16	≦0.03	blaTEM, blaCTX-M-15
F247	DHL without cefotaxime	C247	>64	>128	>64	≦2	≦0.125	≦0.03	blaTEM, blaCTX-M-14
F5	DHL without ciprofloxacin	X5	>64	>128	0.5	>128	1	≦0.03	blaTEM
F6	DHL without ciprofloxacin	X6	>64	>128	>64	>128	>16	≦0.03	blaCTX-M-27
F9	DHL without ciprofloxacin	X9	>64	>128	>64	>128	>16	≦0.03	blaCTX-M-27
F12	DHL without ciprofloxacin	X12	>64	>128	>64	>128	>16	≦0.03	blaCTX-M-14
F16	DHL without ciprofloxacin	X16	≦4	≦2	≦0.125	>128	>16	≦0.03
F20	DHL without ciprofloxacin	X20	>64	32	≦0.125	>128	8	≦0.03	blaTEM
F22	DHL without ciprofloxacin	X22	≦4	≦2	≦0.125	>128	>16	≦0.03
F33	DHL without ciprofloxacin	X33	>64	32	≦0.125	>128	>16	≦0.03	blaTEM
F41	DHL without ciprofloxacin	X41	≦4	≦2	≦0.125	>128	8	≦0.03
F44	DHL without ciprofloxacin	X44	>64	>128	>64	>128	>16	≦0.03	blaCTX-M-15
F45	DHL without ciprofloxacin	X45	>64	32	≦0.125	>128	16	≦0.03	blaTEM
F52	DHL without ciprofloxacin	X52	>64	32	≦0.125	>128	>16	≦0.03	blaTEM
F56	DHL without ciprofloxacin	X56	>64	32	≦0.125	>128	>16	≦0.03	blaTEM
F67	DHL without ciprofloxacin	X67	≦4	≦2	≦0.125	>128	8	≦0.03
F71	DHL without ciprofloxacin	X71	>64	32	≦0.125	>128	>16	≦0.03	blaTEM
F74	DHL without ciprofloxacin	X74	≦4	≦2	≦0.125	>128	8	≦0.03
F82	DHL without ciprofloxacin	X82	>64	32	≦0.125	>128	16	≦0.03	blaTEM
F84	DHL without ciprofloxacin	X84	>64	32	≦0.125	>128	16	≦0.03	blaTEM
F86	DHL without ciprofloxacin	X86	>64	>128	32	>128	>16	≦0.03	blaTEM, blaCMY-2
F93	DHL without ciprofloxacin	X93	≦4	≦2	≦0.125	>128	>16	≦0.03
F97	DHL without ciprofloxacin	X97	>64	32	≦0.125	>128	>16	≦0.03	blaTEM
F105	DHL without ciprofloxacin	X105	>64	>128	>64	>128	>16	≦0.03	blaCTX-M-15
F107	DHL without ciprofloxacin	X107	>64	32	≦0.125	>128	8	≦0.03	blaTEM
F110	DHL without ciprofloxacin	X110	≦4	≦2	≦0.125	>128	1	≦0.03
F113	DHL without ciprofloxacin	X113	>64	32	≦0.125	>128	>16	0.06	blaTEM
F115	DHL without ciprofloxacin	X115	>64	>128	32	>128	16	≦0.03	blaCMY-2
F116	DHL without ciprofloxacin	X116	>64	64	≦0.125	>128	>16	≦0.03	blaTEM
F129	DHL without ciprofloxacin	X129	>64	64	≦0.125	>128	>16	≦0.03	blaTEM
F132	DHL without ciprofloxacin	X132	≦4	≦2	≦0.125	>128	16	≦0.03
F139	DHL without ciprofloxacin	X139	>64	>128	>64	>128	>16	≦0.03	blaTEM, blaCTX-M-15
F141	DHL without ciprofloxacin	X141	>64	>128	>64	>128	>16	≦0.03	blaCTX-M-27
F153	DHL without ciprofloxacin	X153	32	≦2	≦0.125	>128	>16	≦0.03
F159	DHL without ciprofloxacin	X159	8	≦2	≦0.125	>128	>16	≦0.03
F164	DHL without ciprofloxacin	X164	>64	>128	>64	>128	>16	≦0.03	blaCTX-M-14
F167	DHL without ciprofloxacin	X167	>64	32	≦0.125	>128	2	≦0.03	blaTEM
F168	DHL without ciprofloxacin	X168	>64	32	≦0.125	>128	16	≦0.03	blaTEM
F170	DHL without ciprofloxacin	X170	>64	32	≦0.125	>128	2	≦0.03	blaTEM
F184	DHL without ciprofloxacin	X184	>64	>128	>64	>128	8	≦0.03	blaCTX-M-55
F185	DHL without ciprofloxacin	X185	>64	>128	>64	>128	16	≦0.03	blaCTX-M-14
F186	DHL without ciprofloxacin	X186	>64	>128	>64	>128	>16	≦0.03	blaCTX-M-14
F187	DHL without ciprofloxacin	X187	≦4	≦2	≦0.125	>128	>16	≦0.03
F188	DHL without ciprofloxacin	X188	>64	32	≦0.125	>128	16	≦0.03	blaTEM
F192	DHL without ciprofloxacin	X192	>64	>128	>64	>128	>16	≦0.03	blaCTX-M-27
F194	DHL without ciprofloxacin	X194	>64	64	≦0.125	>128	>16	≦0.03	blaTEM
F212	DHL without ciprofloxacin	X212	>64	>128	>64	>128	>16	≦0.03	blaCTX-M-27
F217	DHL without ciprofloxacin	X217	>64	>128	>64	>128	>16	≦0.03	blaCTX-M-27
F220	DHL without ciprofloxacin	X220	>64	>128	>64	>128	8	≦0.03	blaTEM, blaCTX-M-14
F222	DHL without ciprofloxacin	X222	>64	32	≦0.125	>128	>16	≦0.03	blaTEM
F227	DHL without ciprofloxacin	X227	>64	>128	>64	>128	>16	≦0.03	blaCTX-M-14, blaDHA
F229	DHL without ciprofloxacin	X229	≦4	≦2	≦0.125	>32	>16	≦0.03
F232	DHL without ciprofloxacin	X232	≦4	≦2	≦0.125	>128	>16	≦0.03
F240	DHL without ciprofloxacin	X240	>64	>128	>64	>128	16	≦0.03	blaTEM, blaCTX-M-15
F248	DHL without ciprofloxacin	X248	>64	32	≦0.125	>128	>16	≦0.03	blaTEM
a Yellow highlight indicates resistant.
